# Supplementary material for: A Spider Toxin Exemplifies the Promises and Pitfalls of Cell-Free Protein Production for Venom Biodiscovery
Source: Toxins (Basel). 2021 Aug 18;13(8):575. doi: 10.3390/toxins13080575 (PMC8402385; doi:10.3390/toxins13080575)
Supplement: Supplementary file 1 [file toxins-13-00575-s001.zip]

Archive with 3 entries (3 files):
- Toxins_1307861_FigureS1.pdf
- Toxins_1307861_TableS1.xlsx
- Toxins_1307861_TableS2.xlsx
