# Supplementary material for: A Spider Toxin Exemplifies the Promises and Pitfalls of Cell-Free Protein Production for Venom Biodiscovery
Source: Toxins (Basel). 2021 Aug 18;13(8):575. doi: 10.3390/toxins13080575 (PMC8402385; doi:10.3390/toxins13080575)
Supplement: Supplementary file 1 [file toxins-13-00575-s001.zip › Toxins_1307861_TableS1.xlsx]

## Sheet: Summary
Summary:
	1) Input data file: F:\Eclipse_II\LCMS20-17 Lemke Sicaritoxin\Sicaritoxin-01.raw
	2) Protein database: D:\Thermo\Fasta Files\Sicaritoxin.fasta
	3) Parameter file: F:\Eclipse_II\LCMS20-17 Lemke Sicaritoxin\Sicaritoxin-01.raw_20210207_Byonic(2)\objs\params.prf
	4) Date/Time: 7. Februar 2021 15:04:41 MEZ
	5) RunTime: 2 minutes, 3 seconds; on 10 cores
Summary Statistics:
	1) Reporting 1 forward and 0 reverse proteins
	2) 110 unique forward peptides
	3) 165 spectra matched to forward peptides
	4) Estimated spectrum-level FDR on true proteins is 0.0%
Recorded protein search configuration:
Num	Rule	Value
0	Protein database	D:\Thermo\Fasta Files\Sicaritoxin.fasta
1	Spectrum-level FDR	Auto cut
2	Cleavage residues	RK
3	Digest cutter	C-terminal cutter
4	Peptide termini	Fully specific
5	Maximum number of missed cleavages	2
6	Precursor tolerance	20.0 ppm
7	Fragment tolerance	ma:ftms 20.0 ppm, ma:itms 0.8 Da
8	Fragment tolerance version	2
9	Charges applied to charge-unassigned spectra:	1,2,3,4
10	Precursor mass max	10000.0
11	N-glycan search	None
12	O-glycan search	None
13	Off by x isotopes	-2,-1,0,+1,+2
14	Contaminants added	false
15	Decoys added	false
16	%Additional parameters:
17	Disulfide Enable	true
18	Trisulfide Enable	false
19	DSS Crosslink Enable	false
20	Custom Crosslink Enable	false
21	Disulfide protein groups	1,1
22	Wildcard Enable	0
23	Wildcard residues	ST
24	Combyne cut off score	Auto
25	Protein FDR cutoff	1%
26	Focused DB created	false
27	Export mzIdentML	false
28	Score version	2
29	precursor_assignment_flags	2
30	po_NumberMonosReturn	1
31	Lock mass list	None
32	do_quick_rejects	0
33	%Modification searches:
34	common_modifications_max	2
35	rare_modifications_max	1
36	%Fixed and variable modifications:
37	Oxidation / +15.994915 @ M | common1
38	Nethylmaleimide / +125.047679 @ C | common1
39	% Custom modification text below
40	%Glycan modifications:
41	% Custom modification text below
42	Show all N-glycopeptides	0
43	%Addition parameters:
44	%Disulfide rules:
45	Disulfide / -2.015650 @ C | xlink
46	Product Version	PMI-Byonic-Com:v3.10.10
47	Registered to	Guenter Lochnit Protein Analytics, Institute of Biochemistry, Faculty of Medicine, University Giessen

## Sheet: Spectra
Query #:z	Protein Rank	Peptide < ProteinMetrics Confidential >	linked peptide	Modification Type(s)	Observed m/z	z	Observed (M+H)	Calc. mass (M+H)	Off-by-x error	Mass error (ppm)	Starting position	Cleavage	Score	Delta	Delta Mod	|Log Prob|	# of unique peptides	Protein Name	Protein DB number	Comment	Scan #	Scan Time	Precursor Intensity
15462:2	1	-.GTYC[+1080,491]IELGER.C	G.TYCIELGER.C	C[+1080]	1111.01	2	2221.02	2221.03	0	-4.1	1	NRagged	13.96	13.96	13.96	0.34	110	>Sicaritoxin1	1	sicaritoxin-01.21926.21926.2	controllerType=0 controllerNumber=1 scan=21926	51.8731	67970
05156:2	1	-.GTYC[+629,284]IELGER.C	K.CVPEGK.R	C[+629]	885.415	2	1769.82	1769.82	0	2.3	1	NRagged	56.92	56.92	56.92	1.06	110	>Sicaritoxin1	1	sicaritoxin-01.9191.9191.2	controllerType=0 controllerNumber=1 scan=9191	28.5147	18750
04181:2	1	-.GTYC[+125,048]IELGER.C		C[+125]	633.3	2	1265.59	1265.58	0	7.3	1	NRagged	72.91	72.91	72.91	0.11	110	>Sicaritoxin1	1	sicaritoxin-01.7924.7924.2	controllerType=0 controllerNumber=1 scan=7924	26.2237	22480
04021:3	1	-.GTYC[+125,048]IELGERC[+1137,512]PNPR.E	:-.GTYCIELGER.C	C[+125][+1138]	990.786	3	2970.34	2970.35	0	-3.7	1	NRagged	45.84	45.84	39.29	0.06	110	>Sicaritoxin1	1	sicaritoxin-01.7733.7733.3	controllerType=0 controllerNumber=1 scan=7733	25.9185	11820
14715:2	1	-.GTYC[+125,048]IELGERC[+785,385]PNPR.E	K.CVPEGKR.F	C[+125][+785]	1309.61	2	2618.22	2618.23	0	-2.3	1	NRagged	62.76	62.76	0	0.03	110	>Sicaritoxin1	1	sicaritoxin-01.20667.20667.2	controllerType=0 controllerNumber=1 scan=20667	48.3245	346200
01168:2	1	-.GTYC[+125,048]IELGERC[+741,338]PNPR.E	K.RFYCR.D	C[+125][+741]	1287.6	2	2574.2	2574.18	0	7.6	1	NRagged	78.79	78.79	78.79	0.02	110	>Sicaritoxin1	1	sicaritoxin-01.3979.3979.2	controllerType=0 controllerNumber=1 scan=3979	18.391	10340
13789:2	1	-.GTYC[+125,048]IELGERC[-2,016]PNPREGDWC[+0,000]CHK.C		C[-2][+0][+125]	1395.09	2	2789.17	2789.17	0	1.1	1	NRagged	49.17	49.17	23.89	1.02	110	>Sicaritoxin1	1	sicaritoxin-01.19533.19533.2	controllerType=0 controllerNumber=1 scan=19533	46.5623	130300
03172:3	1	G.TYC[+585,237]IELGER.C	R.FYCR.D	C[+585]	556.918	3	1668.74	1668.75	0	-6.7	2	NRagged	57.63	57.63	57.63	0.55	110	>Sicaritoxin1	1	sicaritoxin-01.6656.6656.3	controllerType=0 controllerNumber=1 scan=6656	24.0104	12800
13856:2	1	G.TYC[+856,365]IELGERCPNPR.E	K.RFYCRD.Q	C[+856]	1254.08	2	2507.16	2507.14	0	8.3	2	NRagged	115.04	115.04	62.78	0.04	110	>Sicaritoxin1	1	sicaritoxin-01.19607.19607.2	controllerType=0 controllerNumber=1 scan=19607	46.6758	167900
00605:2	1	G.TYC[+125,048]IELGERC[+828,322]PNPR.E	R.FYCRDQ	C[+125][+828]	1302.58	2	2604.16	2604.14	0	6.2	2	NRagged	2.86	2.86	2.86	0.01	110	>Sicaritoxin1	1	sicaritoxin-01.3141.3141.2	controllerType=0 controllerNumber=1 scan=3141	16.3612	11770
09720:2	1	G.TYC[+125,048]IELGERC[+785,385]PNPR.E	K.CVPEGKR.F	C[+125][+785]	1281.08	2	2561.16	2561.21	0	-19.1	2	NRagged	55.35	55.35	0	0.04	110	>Sicaritoxin1	1	sicaritoxin-01.14662.14662.2	controllerType=0 controllerNumber=1 scan=14662	37.6166	29290
01234:2	1	G.TYC[+125,048]IELGERC[-2,016]PNPREGDWC[+0,000]CHK.C		C[-2][+0][+125]	1366.58	2	2732.16	2732.15	0	3	2	NRagged	13.53	13.53	13.53	0.87	110	>Sicaritoxin1	1	sicaritoxin-01.4074.4074.2	controllerType=0 controllerNumber=1 scan=4074	18.6014	12890
07185:2	1	R.C[+1354,627]PNPR.E	K.CVPEGKRFYCR.D	C[+1355]	970.973	2	1940.94	1940.9	0	18.1	11	Specific	40.04	40.04	40.04	1.18	110	>Sicaritoxin1	1	sicaritoxin-01.11715.11715.3	controllerType=0 controllerNumber=1 scan=11715	32.676	38750
11232:2	1	R.C[+785,385]PNPR.E	K.CVPEGKR.F	C[+785]	686.345	2	1371.68	1371.66	0	15.4	11	Specific	81.02	81.02	81.02	1.1	110	>Sicaritoxin1	1	sicaritoxin-01.16503.16503.2	controllerType=0 controllerNumber=1 scan=16503	41.0101	77970
02512:2	1	R.C[+585,237]PNPR.E	R.FYCR.D	C[+585]	586.269	2	1171.53	1171.51	0	14.9	11	Specific	114.15	114.15	114.15	1.15	110	>Sicaritoxin1	1	sicaritoxin-01.5850.5850.2	controllerType=0 controllerNumber=1 scan=5850	22.5192	19220
05080:2	1	R.C[+741,338]PNPR.E	K.RFYCR.D	C[+741]	664.318	2	1327.63	1327.61	0	11.1	11	Specific	147.56	147.56	147.56	1.3	110	>Sicaritoxin1	1	sicaritoxin-01.9097.9097.2	controllerType=0 controllerNumber=1 scan=9097	28.3457	19250
01378:3	1	R.C[+629,284]PNPR.E	K.CVPEGK.R	C[+629]	405.86	3	1215.56	1215.56	0	3.3	11	Specific	172.3	172.3	172.3	2.29	110	>Sicaritoxin1	1	sicaritoxin-01.4292.4292.3	controllerType=0 controllerNumber=1 scan=4292	19.1249	19360
01728:2	1	R.EGDWC[+125,048]C[+700,264]HK.C	R.FYCRD.Q	C[+125][+700]	901.853	2	1802.7	1802.67	0	14.5	16	Specific	9.61	9.61	9.61	0.55	110	>Sicaritoxin1	1	sicaritoxin-01.4792.4792.2	controllerType=0 controllerNumber=1 scan=4792	20.2749	10490
04019:3	1	R.EGDWC[+984,424]C[+125,048]HK.C	K.RFYCRDQ	C[+125][+984]	696.284	3	2086.84	2086.83	0	3.4	16	Specific	15.54	15.54	15.54	0.95	110	>Sicaritoxin1	1	sicaritoxin-01.7731.7731.3	controllerType=0 controllerNumber=1 scan=7731	25.9145	67050
11156:2	1	R.EGDWC[+125,048]C[+583,254]HK.C	R.CPNPR.E	C[+125][+583]	843.333	2	1685.66	1685.66	0	-1.2	16	Specific	32.46	32.46	2.84	0.93	110	>Sicaritoxin1	1	sicaritoxin-01.16409.16409.2	controllerType=0 controllerNumber=1 scan=16409	40.8405	24910
03140:2	1	R.EGDWC[-2,016]C[+0,000]HK.C		C[-2][+0]	488.177	2	975.346	975.345	0	1.8	16	Specific	284.9	284.9	284.9	3	110	>Sicaritoxin1	1	sicaritoxin-01.6618.6618.2	controllerType=0 controllerNumber=1 scan=6618	23.9396	34710
04022:2	1	K.C[+984,424]VPEGK.R	K.RFYCRDQ	C[+984]	808.866	2	1616.73	1616.73	0	-3.2	24	Specific	45.38	3.68	3.68	1.34	110	>Sicaritoxin1	1	sicaritoxin-01.7734.7734.2	controllerType=0 controllerNumber=1 scan=7734	25.9204	13640
00654:1	1	K.C[+741,338]VPEGK.R	K.RFYCR.D	C[+741]	1373.63	1	1373.63	1373.65	0	-9.3	24	Specific	88.04	88.04	88.04	1.19	110	>Sicaritoxin1	1	sicaritoxin-01.3218.3218.2	controllerType=0 controllerNumber=1 scan=3218	16.5505	10440
03161:2	1	K.C[+125,048]VPEGK.R		C[+125]	379.186	2	757.364	757.355	0	11.9	24	Specific	105.42	105.42	105.42	1.23	110	>Sicaritoxin1	1	sicaritoxin-01.6643.6643.2	controllerType=0 controllerNumber=1 scan=6643	23.9886	33270
02086:3	1	K.C[+828,322]VPEGK.R	R.FYCRDQ	C[+828]	487.549	3	1460.63	1460.63	0	2.5	24	Specific	159.81	159.81	159.81	2.96	110	>Sicaritoxin1	1	sicaritoxin-01.5291.5291.3	controllerType=0 controllerNumber=1 scan=5291	21.3623	16250
02209:3	1	K.C[+585,237]VPEGK.R	R.FYCR.D	C[+585]	406.521	3	1217.55	1217.54	0	2.4	24	Specific	195.23	195.23	195.23	3.56	110	>Sicaritoxin1	1	sicaritoxin-01.5460.5460.3	controllerType=0 controllerNumber=1 scan=5460	21.7236	31910
10542:2	1	K.C[+856,365]VPEGKR.F	K.RFYCRD.Q	C[+856]	822.902	2	1644.8	1644.77	0	13.7	24	Specific	18.21	18.21	18.21	0.04	110	>Sicaritoxin1	1	sicaritoxin-01.15643.15643.2	controllerType=0 controllerNumber=1 scan=15643	39.4235	17190
06431:2	1	K.C[+629,284]VPEGKR.F	K.CVPEGK.R	C[+629]	709.362	2	1417.72	1417.69	0	17.7	24	Specific	78.81	0	0	0.08	110	>Sicaritoxin1	1	sicaritoxin-01.10791.10791.2	controllerType=0 controllerNumber=1 scan=10791	31.1531	18190
09707:2	1	K.C[+741,338]VPEGKR.F	K.RFYCR.D	C[+741]	765.363	2	1529.72	1529.75	0	-17.8	24	Specific	92.77	92.77	92.77	0.12	110	>Sicaritoxin1	1	sicaritoxin-01.14647.14647.2	controllerType=0 controllerNumber=1 scan=14647	37.592	21890
12008:2	1	K.C[+125,048]VPEGKRFYC[+1080,491]R.D	G.TYCIELGER.C	C[+125][+1080]	1282.12	2	2563.23	2563.19	0	14.9	24	Specific	24.25	24.25	21.95	0.03	110	>Sicaritoxin1	1	sicaritoxin-01.17432.17432.2	controllerType=0 controllerNumber=1 scan=17432	42.7175	16880
10605:2	1	K.C[+984,424]VPEGKRFYC[+125,048]R.D	K.RFYCRDQ	C[+125][+984]	1234.07	2	2467.12	2467.12	0	0.6	24	Specific	29.29	29.29	29.29	0.09	110	>Sicaritoxin1	1	sicaritoxin-01.15721.15721.2	controllerType=0 controllerNumber=1 scan=15721	39.5671	28410
05118:2	1	K.RFYC[+984,424]RD.Q	K.RFYCRDQ	C[+984]	922.423	2	1843.84	1843.81	0	14.9	30	CRagged	1.69	0	0	0.08	110	>Sicaritoxin1	1	sicaritoxin-01.9143.9143.2	controllerType=0 controllerNumber=1 scan=9143	28.4187	22410
04343:2	1	K.RFYC[+741,338]RD.Q	K.RFYCR.D	C[+741]	800.869	2	1600.73	1600.73	0	2.8	30	CRagged	48.72	0	0	0.76	110	>Sicaritoxin1	1	sicaritoxin-01.8127.8127.2	controllerType=0 controllerNumber=1 scan=8127	26.5688	137900
03010:2	1	K.RFYC[+125,048]RD.Q		C[+125]	492.726	2	984.444	984.436	0	8.7	30	CRagged	71.83	71.83	71.83	0.06	110	>Sicaritoxin1	1	sicaritoxin-01.6458.6458.2	controllerType=0 controllerNumber=1 scan=6458	23.6386	247900

## Sheet: Proteins
Protein Rank	Description	|Log Prob|	Best |Log Prob|	Best score	Total Intensity	# of spectra	# of unique peptides	# of mod peptides	Coverage %	# AA's in protein	Protein DB number
1	>Sicaritoxin1	15.04	4.67	402.8	9.68658e+06	165	110	98	97.2	36	1
