# Supplementary material for: A Spider Toxin Exemplifies the Promises and Pitfalls of Cell-Free Protein Production for Venom Biodiscovery
Source: Toxins (Basel). 2021 Aug 18;13(8):575. doi: 10.3390/toxins13080575 (PMC8402385; doi:10.3390/toxins13080575)
Supplement: Supplementary file 1 [file toxins-13-00575-s001.zip › Toxins_1307861_TableS2.xlsx]

## Sheet: Plate layout
Plate layout															Legend	Explanation
<>	1	2	3	4	5	6	7	8	9	10	11	12			EP	Evaporation protection
A	EP	EP	EP	EP	EP	EP	EP	EP	EP	EP	EP	EP			Blank	Growth medium without cells
B	EP	Blank	Blank	Blank	C 10%	C 10%	C 10%					EP		Stepwise reduction of cell density as simulation for viability inhibition	HNC	High negative control - 20.000 cells in growth medium
C	EP	HNC	HNC	HNC	HPC	HPC	HPC					EP			C 80%	Control with 16.000 cells in growth medium (80% of the cell in the HPC and treatment wells)
D	EP	C 80%	C 80%	C 80%	T	T	T					EP			C 60%	Control with 12.000 cells in growth medium (60% of the cell in the HPC and treatment wells)
E	EP	C 60%	C 60%	C 60%								EP			C 40%	Control with 8000 cells in growth medium (40% of the cell in the HPC and treatment wells)
F	EP	C 40%	C 40%	C 40%								EP			C 20%	Control with 4000 cells in growth medium (20% of the cell in the HPC and treatment wells)
G	EP	C 20%	C 20%	C 20%								EP			C 10%	Control with 2000 cells in growth medium (10% of the cell in the HPC and treatment wells)
H	EP	EP	EP	EP	EP	EP	EP	EP	EP	EP	EP	EP			HPC	High positive control - 20.000 cells in growth medium treated with 1% (v/v) triton-x
															T	Treatment wells with 20.000 cells in growth medium with cell free expressed sicaritoxin
															UB	Unbounded material from the purification of the expressed Sicaritoxin sample on a HPLC column
															WB	Wash buffer fraction from the purification of the expressed Sicaritoxin sample on a HPLC column
															W	Water fraction from the purification of the expressed Sicaritoxin sample on a HPLC column

## Sheet: Raw Data
Software Version	2010-06-02
Experiment File Path:	C:\Users\Public\Documents\Experiments\KimKirchhoff_CellTiterBlue_190212_153326.xpt
Protocol File Path:	C:\Users\Public\Documents\Protocols\KimKirchhoff_CellTiterBlueTachykinin.prt
Plate Number	Plate 1
Date	2019-02-12
Time	15:37:23
Reader Type:	Synergy H4
Reader Serial Number:	257161
Reading Type	Reader
Procedure Details
Plate Type	GBO 96well black F-clear bottom (KIM)
Shake	Slow, 0:15 (MM:SS)
Read	Absorbance Endpoint
	Full Plate
	Wavelengths: 600
	Read Speed: Normal, Delay: 100 msec, Measurements/Data Point: 8
Read	Absorbance Endpoint
	Full Plate
	Wavelengths: 570
	Read Speed: Normal, Delay: 100 msec, Measurements/Data Point: 8
Read	Fluorescence Endpoint
	Full Plate
	Filter Set 1
	Excitation: 560/9,0, Emission: 590/9,0
	Optics: Top, Gain: AutoScale
	Light Source: Xenon Flash
	Read Speed: Normal, Delay: 100 msec, Measurements/Data Point: 10
	Read Height: 6 mm
Read	Fluorescence Endpoint
	Full Plate
	Filter Set 1
	Excitation: 560/9,0, Emission: 590/13,5
	Optics: Top, Gain: AutoScale
	Light Source: Xenon Flash
	Read Speed: Normal, Delay: 100 msec, Measurements/Data Point: 10
	Read Height: 6 mm
Results
Actual Temperature:	26.3
Actual Temperature:	26.3
Actual Temperature:	26.4
Actual Temperature:	26.4
																Blank reduction			Mean blank	2790
		1	2	3	4	5	6	7	8	9	10	11	12				1	2	3	4	5	6	7	8	9	10	11	12
	A	0.036	0.037	0.037	0.037	0.037	0.037	0.036	0.037	0.037	0.038	0.037	0.036	Read 1:600		A	0.036	0.037	0.037	0.037	0.037	0.037	0.036	0.037	0.037	0.038	0.037	0.036	Read 1:600		Sicaritoxin eluents
		0.037	0.037	0.037	0.037	0.037	0.037	0.037	0.037	0.037	0.038	0.037	0.037	Read 2:570			0.037	0.037	0.037	0.037	0.037	0.037	0.037	0.037	0.037	0.038	0.037	0.037	Read 2:570
		21	0	0	3	0	30	12	2	0	0	14	7	Read 3:560,590			21	0	0	3	0	30	12	2	0	0	14	7	Read 3:560,590		Vehicle measurements
		0	5	3	1	0	0	0	12	1	0	1	4	Read 4:560,590			0	5	3	1	0	0	0	12	1	0	1	4	Read 4:560,590
	B	0.037	1.19	0.709	1.222	1.087	1.139	1.167	0.555	0.595	0.038	0.037	0.037	Read 1:600		B	0.037	1.19	0.709	1.222	1.087	1.139	1.167	0.555	0.595	0.038	0.037	0.037	Read 1:600
		0.037	0.871	0.521	0.893	0.925	1.002	1.023	1.417	1.438	0.039	0.038	0.038	Read 2:570			0.037	0.871	0.521	0.893	0.925	1.002	1.023	1.417	1.438	0.039	0.038	0.038	Read 2:570
		3	2777	2760	2833	8148	9124	8868	42959	39829	2	0	15	Read 3:560,590			3	2777	2760	2833	5358	6334	6078	42959	39829	2	0	15	Read 3:560,590
		14	2955	2894	2993	8634	9569	9398	44878	41762	0	10	0	Read 4:560,590			14	2955	2894	2993	8634	9569	9398	44878	41762	0	10	0	Read 4:560,590
	C	0.037	0.495	0.57	0.716	1.309	1.296	1.315	0.659	0.655	0.526	0.038	0.038	Read 1:600		C	0.037	0.495	0.57	0.716	1.309	1.296	1.315	0.659	0.655	0.526	0.038	0.038	Read 1:600
		0.038	1.486	1.435	1.328	0.949	0.939	0.953	1.488	1.485	1.568	0.038	0.038	Read 2:570			0.038	1.486	1.435	1.328	0.949	0.939	0.953	1.488	1.485	1.568	0.038	0.038	Read 2:570
		23	45640	41800	34035	3148	3112	3093	32129	32016	38453	17	3	Read 3:560,590			23	42850	39010	31245	358	322	303	29339	29226	35663	17	3	Read 3:560,590
		0	48056	43748	35616	3320	3284	3265	33428	33312	39675	15	0	Read 4:560,590			0	48056	43748	35616	3320	3284	3265	33428	33312	39675	15	0	Read 4:560,590
	D	0.037	0.56	0.583	0.686	0.689	0.707	0.663	0.9	0.586	0.577	0.037	0.037	Read 1:600		D	0.037	0.56	0.583	0.686	0.689	0.707	0.663	0.9	0.586	0.577	0.037	0.037	Read 1:600
		0.038	1.471	1.491	1.308	1.504	1.507	1.53	1.204	1.451	1.444	0.038	0.038	Read 2:570			0.038	1.471	1.491	1.308	1.504	1.507	1.53	1.204	1.451	1.444	0.038	0.038	Read 2:570
		11	42011	41981	33607	30026	29389	32389	23561	40957	40602	20	0	Read 3:560,590			11	39221	39191	30817	27236	26599	29599	20771	38167	37812	20	0	Read 3:560,590
		0	44199	43693	35389	31121	30602	33739	24819	43178	43086	2	15	Read 4:560,590			0	44199	43693	35389	31121	30602	33739	24819	43178	43086	2	15	Read 4:560,590
	E	0.038	0.608	0.645	0.705	1.108	1.159	0.876	1.175	0.873	0.882	0.038	0.038	Read 1:600		E	0.038	0.608	0.645	0.705	1.108	1.159	0.876	1.175	0.873	0.882	0.038	0.038	Read 1:600
		0.039	1.452	1.405	1.381	1.031	1.014	1.337	1.084	1.259	1.262	0.039	0.038	Read 2:570			0.039	1.452	1.405	1.381	1.031	1.014	1.337	1.084	1.259	1.262	0.039	0.038	Read 2:570
		11	39406	36822	33822	10828	8699	26839	10474	25088	24000	0	3	Read 3:560,590			11	36616	34032	31032	8038	5909	24049	7684	22298	21210	0	3	Read 3:560,590
		12	41281	38664	35642	11472	9186	28464	11126	26511	25157	0	9	Read 4:560,590			12	41281	38664	35642	11472	9186	28464	11126	26511	25157	0	9	Read 4:560,590
	F	0.037	0.744	0.807	0.724	0.976	1.13	0.943	1.365	0.597	0.039	0.037	0.038	Read 1:600		F	0.037	0.744	0.807	0.724	0.976	1.13	0.943	1.365	0.597	0.039	0.037	0.038	Read 1:600
		0.037	1.327	1.396	1.33	1.214	1.085	1.191	1.022	1.478	0.04	0.038	0.038	Read 2:570			0.037	1.327	1.396	1.33	1.214	1.085	1.191	1.022	1.478	0.04	0.038	0.038	Read 2:570
		0	29643	28877	31987	20573	11866	21264	2627	38895	0	0	0	Read 3:560,590			0	26853	26087	29197	17783	9076	18474	2627	38895	0	0	0	Read 3:560,590
		27	31085	30625	33745	21583	12517	22329	2756	40734	0	5	6	Read 4:560,590			27	31085	30625	33745	21583	12517	22329	2756	40734	0	5	6	Read 4:560,590
	G	0.037	0.936	0.582	0.918	0.896	0.881	0.882	0.591	0.564	0.541	0.038	0.037	Read 1:600		G	0.037	0.936	0.582	0.918	0.896	0.881	0.882	0.591	0.564	0.541	0.038	0.037	Read 1:600
		0.038	1.253	0.759	1.231	1.285	1.306	1.292	1.49	1.514	1.513	0.038	0.037	Read 2:570			0.038	1.253	0.759	1.231	1.285	1.306	1.292	1.49	1.514	1.513	0.038	0.037	Read 2:570
		0	21989	21442	22295	24312	24885	25099	38978	40045	41443	10	9	Read 3:560,590			0	19199	18652	19505	21522	22095	22309	38978	40045	41443	10	9	Read 3:560,590
		3	23205	22546	23409	25562	26191	26358	41044	41715	43534	0	0	Read 4:560,590			3	23205	22546	23409	25562	26191	26358	41044	41715	43534	0	0	Read 4:560,590
	H	0.037	0.037	0.037	0.037	0.038	0.037	0.037	0.038	0.051	0.037	0.037	0.037	Read 1:600		H	0.037	0.037	0.037	0.037	0.038	0.037	0.037	0.038	0.051	0.037	0.037	0.037	Read 1:600
		0.037	0.038	0.037	0.037	0.038	0.038	0.037	0.04	0.053	0.037	0.037	0.037	Read 2:570			0.037	0.038	0.037	0.037	0.038	0.038	0.037	0.04	0.053	0.037	0.037	0.037	Read 2:570
		0	0	1	7	5	0	30	0	7	21	0	12	Read 3:560,590			0	0	1	7	5	0	30	0	7	21	0	12	Read 3:560,590
		0	0	7	0	3	0	0	0	13	7	40	10	Read 4:560,590			0	0	7	0	3	0	0	0	13	7	40	10	Read 4:560,590

## Sheet: Linearity
N2a_24h					Calibration curve
Blank reduced average values	Fluorescence	StDev			Cell survival (%)	Fluorescence
HNC 100%	37701.7	4827.2			100	37701.7
C 80%	36409.7	3954.63			80	36409.7
C 60%	33893.3	2281.77			60	33893.3
C 40%	27379	1323.01			40	27379
C 20%	19118.7	352.838			20	19118.7
C 10%	5923.33	413.187			10	5923.33
HPC 0%	327.667	22.8084			0	327.667

## Sheet: Relative Inhibition
N2a_24h				Calculations
Blank reduced average values	Fluorescence	StDev		Sample	Sample concentration (% v/v)	Av. Fluorescence	Cell viability (%)	Relative inhibition (%)	St Dev Rel Inh (%)	Relative inhibition (%) w/o vehicle
HNC	37701.7	4827.2		HNC		37701.7	100	0	12.9159
HPC	327.667	22.8084		HPC		327.667	0	100	0.0610274
USCTX E1	27811.3	318.5		USCTX E1	0.133	27811.3	73.5369	26.4631	0.852197	9.62701
USCTX E1 Control	31409.3	56.5		USCTX E1 Control	0.133	31409.3	83.1639	16.8361	0.151175
USCTX E2	15111	4276.7		USCTX E2	0.133	15111	39.5551	60.4449	11.443	12.6906
USCTX E2 Control	19854	6647.52		USCTX E2 Control	0.133	19854	52.2458	47.7542	17.7865
USCTX E3	12665.3	8096.26		USCTX E3	0.133	12665.3	33.0114	66.9886	21.6628	59.8669
USCTX E3 Control	35040	8118.17		USCTX E3 Control	0.133	35040	92.8783	7.12171	21.7214

## Sheet: Graphs
Sample	Relative inhibition (%) w/o vehicle	St Dev Rel Inh (%)
HPC	100	0.0610274
HNC	0	12.9159
USCTX E1	9.62701	3.45305
USCTX E2	59.8669	21.6628
USCTX E3	12.6906	11.443
